# Supplementary material for: Prognostic Value of FasL, BDNF, and IL-1β as Predictors of Therapeutic Response in Schizophrenia
Source: J Clin Med. 2025 Sep 11;14(18):6417. doi: 10.3390/jcm14186417 (PMC12470808; doi:10.3390/jcm14186417)
Supplement: Supplementary file 1 [file jcm-14-06417-s001.zip]

Archive with 1 entries (1 files):
- jcm-3815430-supplementary.pdf
